# Supplementary material for: Modified WCRF/AICR Score and All-Cause, Digestive System, Cardiovascular, Cancer and Other-Cause-Related Mortality: A Competing Risk Analysis of Two Cohort Studies Conducted in Southern Italy
Source: Nutrients. 2021 Nov 10;13(11):4002. doi: 10.3390/nu13114002 (PMC8620807; doi:10.3390/nu13114002)
Supplement: Supplementary file 1 [file nutrients-13-04002-s001.zip]

Archive with 3 entries (3 files):
- supplementary.figure S1.pdf
- supplementary.figure S2.pdf
- supplementary.tables.pdf
